# Supplementary material for: Characterization of Oil-in-Water Emulsions Prepared with Triblock Copolymer Poloxamer 407 and Low-Molecular-Mass Surfactant Mixtures as Carriers of Grape Pomace Waste Polyphenols
Source: Pharmaceutics. 2024 Apr 24;16(5):578. doi: 10.3390/pharmaceutics16050578 (PMC11124189; doi:10.3390/pharmaceutics16050578)
Supplement: Supplementary file 1 [file pharmaceutics-16-00578-s001.zip]

Archive with 1 entries (1 files):
- pharmaceutics-2957233-supplementary.pdf
